# Supplementary material for: Pan-cancer analysis identifies DDX56 as a prognostic biomarker associated with immune infiltration and drug sensitivity
Source: Front Genet. 2022 Dec 7;13:1004467. doi: 10.3389/fgene.2022.1004467 (PMC9768347; doi:10.3389/fgene.2022.1004467)
Supplement: Supplementary file 5 [file Table4.XLSX]

## Sheet: Sheet 1
Gene	rho	pvalue	Tumor
LYL1	-0.192	0.00961597	ESCA
LYL1	0.189489	1.12362e-05	KIRC
LYL1	0.179578	0.0022194	KIRP
LYL1	-0.189808	2.00873e-05	LUSC
LYL1	0.253077	0.000677292	PCPG
LYL1	0.113512	0.0114955	PRAD
LYL1	-0.277569	9.2532e-09	STAD
LYL1	-0.24631	0.00441381	TGCT
LYL1	0.366271	1.90417e-17	THCA
LYL1	0.219736	0.00303829	UCEC
LYL1	0.354234	0.00686283	UCS
LYL1	0.471761	1.13971e-05	UVM
MECP2	0.374378	0.000795682	ACC
MECP2	0.139245	0.0184716	COAD
MECP2	0.218033	0.00696629	GBM
MECP2	0.155895	0.000368972	HNSC
MECP2	0.268454	0.0292994	KICH
MECP2	-0.123883	0.0356128	KIRP
MECP2	0.133577	0.0102069	LIHC
MECP2	0.168003	0.000131774	LUAD
MECP2	0.243718	3.62101e-08	LUSC
MECP2	0.143789	0.00314314	OV
MECP2	0.185934	0.0129586	PAAD
MECP2	-0.284888	0.000121402	PCPG
MECP2	-0.180474	5.38313e-05	PRAD
MECP2	0.272796	0.00553769	SKCM
MECP2	-0.175501	0.0441326	TGCT
MECP2	0.124627	0.00508093	THCA
MECP2	-0.221395	0.0155312	THYM
MECP2	0.355055	0.00132366	UVM
PHF2	0.248191	0.0295238	ACC
PHF2	-0.116237	0.0189892	BLCA
PHF2	-0.291569	2.27147e-07	CESC
PHF2	0.406691	2.00207e-07	GBM
PHF2	-0.103171	0.0188379	HNSC
PHF2	0.380786	0.00160961	KICH
PHF2	0.166815	0.00453185	KIRP
PHF2	0.29942	5.55311e-12	LGG
PHF2	-0.127059	0.0145918	LIHC
PHF2	0.211076	2.01264e-06	LUSC
PHF2	0.159477	0.00103962	OV
PHF2	-0.318647	3.82345e-13	PRAD
PHF2	-0.148161	0.0172458	SARC
PHF2	-0.357204	2.61669e-05	TGCT
PHF2	0.35972	7.66418e-17	THCA
PHF2	-0.674273	4.26171e-17	THYM
PHF2	-0.346101	1.94555e-06	UCEC
ETV7	0.269574	0.0177458	ACC
ETV7	0.130542	0.0272827	COAD
ETV7	0.170658	7.86227e-05	KIRC
ETV7	0.302536	1.6492e-07	KIRP
ETV7	0.0967944	0.0283689	LUAD
ETV7	0.154746	0.0397272	PCPG
ETV7	-0.226638	0.0219859	SKCM
ETV7	0.225257	3.6732e-06	STAD
ETV7	-0.273671	4.14894e-10	THCA
ETV7	0.327438	0.00322321	UVM
CDK9	0.291393	0.0103651	ACC
CDK9	-0.209741	0.000230554	CESC
CDK9	0.146246	0.0494748	ESCA
CDK9	0.403686	2.50826e-07	GBM
CDK9	0.138076	0.00163234	HNSC
CDK9	0.386774	0.00133679	KICH
CDK9	0.14307	0.000956756	KIRC
CDK9	0.350028	1.00468e-09	KIRP
CDK9	0.4632	2.2139e-28	LGG
CDK9	0.265043	1.07506e-09	LUAD
CDK9	0.180674	5.00904e-05	LUSC
CDK9	0.205568	2.17841e-05	OV
CDK9	-0.181062	5.08422e-05	PRAD
CDK9	0.158379	0.00122403	STAD
CDK9	0.383603	4.08822e-19	THCA
CDK9	-0.185545	0.0433557	THYM
CDK9	-0.198415	0.00758338	UCEC
CDK9	0.315642	0.00460276	UVM
